# Supplementary material for: Transcriptional patterns of Coffea arabica L. nitrate reductase, glutamine and asparagine synthetase genes are modulated under nitrogen suppression and coffee leaf rust
Source: PeerJ. 2020 Jan 3;8:e8320. doi: 10.7717/peerj.8320 (PMC6944126; doi:10.7717/peerj.8320)
Supplement: Supplemental Information 7 [file peerj-08-8320-s007.xlsx]

## Sheet: RT_qPCR_Mock
CaAS CV mock							CaNR CV mock							CaGS1 CV mock							CaGS2 CV mock								CaAS		CaNR		CaGS1		CaGS2
Samples	Ct	ef	ΔCt	ΔΔCt	2^-ΔΔCt		Samples	Ct	ef	ΔCt	ΔΔCt	2^-ΔΔCt		Samples	Ct	ef	ΔCt	ΔΔCt	2^-ΔΔCt		Samples	Ct	ef	ΔCt	ΔΔCt	2^-ΔΔCt		Samples	2^-ΔΔCt	desvio	2^-ΔΔCt	desvio	2^-ΔΔCt	desvio	2^-ΔΔCt	desvio
N sufficiency 0h	27.3844	1.8581	2.51365	0	1		N sufficiency 0h	29.4837	1.87056	4.61296	0	1		N sufficiency 0h	28.7023	1.92127	3.83159	0	1		N sufficiency 0H	26.2196	1.9009	1.34889	0	1		CV mock N sufficiency 0H	1	0	1	0	1	0	1	0
N sufficiency 0h	27.6029	1.86813	2.8389	0	1		N sufficiency 0h	29.6522	1.86121	4.88821	0	1		N sufficiency 0h	28.5934	1.97875	3.82942	0	1		N sufficiency 0H	26.0423	1.90849	1.27833	0	1		CV mock N sufficiency 12H	0.2541	0.00145805	5.92311	0.937401	0.525655	0.155216	2.22574	0.1947
N sufficiency 0h	27.4968	1.86581	2.79578	0	1		N sufficiency 0h	29.8376	1.85722	5.13659	0	1		N sufficiency 0h	28.9497	1.93728	4.24869	0	1		N sufficiency 0H	26.1536	1.87721	1.45255	0	1		CV mock N sufficiency 24H	1.8348	0.0864916	1.54202	0.296291	0.920318	0.0805866	1.0145	0.0620877
N sufficiency 12h	27.9811	1.85643	4.72276	2.20912	0.254952		N sufficiency 12h	24.9217	1.85022	1.66341	-2.94955	6.14028		N sufficiency 12h	28.0962	1.9088	4.83787	1.00627	0.52177		N sufficiency 12H	23.2736	1.88922	0.0153005	-1.33359	2.33587		CV mock N sufficiency 48H	1.79003	0.170498	3.70918	0.340881	0.911351	0.0678241	2.13523	0.142475
N sufficiency 12h	28.1736	1.86774	5.04253	2.20363	0.252417		N sufficiency 12h	25.3934	1.83113	2.26236	-2.62585	4.89619		N sufficiency 12h	28.4047	1.98168	5.2736	1.44418	0.372418		N sufficiency 12H	23.3316	1.90319	0.200502	-1.07783	2.00094		CV mock N suppression 0H	1	0	1	0	1	0	1	0
N sufficiency 12h	28.1491	1.86976	4.97975	2.18398	0.254932		N sufficiency 12h	25.282	1.87878	2.11259	-3.02399	6.73287		N sufficiency 12h	27.995	1.93739	4.82568	0.576989	0.682776		N sufficiency 12H	23.2802	1.88472	0.110872	-1.34168	2.34042		CV mock N suppression 12H	0.143453	0.0181118	25.3522	9.49088	0.644302	0.135763	2.08348	0.170336
N sufficiency 24h	26.1184	1.8668	1.62939	-0.884257	1.73668		N sufficiency 24h	28.8142	1.90244	4.32511	-0.287851	1.20337		N sufficiency 24h	28.3823	1.91179	3.89322	0.0616226	0.960853		N sufficiency 24H	25.9045	1.89892	1.41547	0.066577	0.958204		CV mock N suppression 24H	0.200934	0.0297061	11.5385	3.94638	0.785847	0.0627462	0.63927	0.0153114
N sufficiency 24h	26.2774	1.85317	1.79846	-1.04044	1.89998		N sufficiency 24h	28.5385	1.85561	4.0595	-0.82871	1.66916		N sufficiency 24h	28.6073	1.8841	4.12831	0.298889	0.827512		N sufficiency 24H	25.7506	1.87225	1.27163	-0.00669602	1.00421		CV mock N suppression 48H	1.42298	0.151972	6.27446	2.8276	0.950604	0.0682774	1.50011	0.209855
N sufficiency 24h	26.2527	1.85421	1.784	-1.01178	1.86775		N sufficiency 24h	28.6913	1.84869	4.2226	-0.913988	1.75352		N sufficiency 24h	28.7611	1.88732	4.29245	0.0437579	0.97259		N sufficiency 24H	25.7983	1.88603	1.32966	-0.122893	1.08109
N sufficiency 48h	26.1345	1.85713	1.70668	-0.806963	1.64795		N sufficiency 48h	27.2971	1.99213	2.86927	-1.74369	3.32595		N sufficiency 48h	28.5518	1.85807	4.12391	0.292316	0.834351		N sufficiency 48H	24.6171	1.87548	0.189243	-1.15965	2.07355
N sufficiency 48h	26.2478	1.87562	1.75352	-1.08538	1.9791		N sufficiency 48h	27.264	1.88329	2.76974	-2.11848	3.82299		N sufficiency 48h	28.3829	1.91681	3.88859	0.0591674	0.962234		N sufficiency 48H	24.6761	1.91071	0.181763	-1.09657	2.03399
N sufficiency 48h	26.3292	1.85736	1.89837	-0.897402	1.74304		N sufficiency 48h	27.2659	1.82213	2.83507	-2.30151	3.97859		N sufficiency 48h	28.7796	1.90612	4.34879	0.1001	0.937469		N sufficiency 48H	24.589	1.90192	0.158178	-1.29437	2.29816
N suppression 0 h	29.2305	1.85998	5.33815	0	1		N suppression 0 h	31.1257	1.82314	7.23332	0	1		N suppression 0 h	27.6742	1.90695	3.78185	0	1		N suppression 0H	24.8527	1.88207	0.960321	0	1
N suppression 0 h	29.2394	1.8519	5.24661	0	1		N suppression 0 h	30.6608	1.84186	6.66807	0	1		N suppression 0 h	27.8511	1.9131	3.8584	0	1		N suppression 0H	24.7429	1.87923	0.750132	0	1
N suppression 0 h	29.121	1.84435	5.077	0	1		N suppression 0 h	30.1959	1.86059	6.15196	0	1		N suppression 0 h	27.9136	1.92002	3.86966	0	1		N suppression 0H	24.8342	1.88608	0.790234	0	1
N suppression 12h	32.9357	1.86899	8.62736	3.28921	0.127829		N suppression 12h	26.1306	1.93395	1.82222	-5.4111	35.4798		N suppression 12h	28.9017	1.94869	4.59334	0.81149	0.581937		N suppression 12H	24.0263	1.88678	-0.282011	-1.24233	2.20058
N suppression 12h	32.5842	1.86984	8.14208	2.89546	0.163305		N suppression 12h	26.2373	1.91835	1.79523	-4.87284	23.9149		N suppression 12h	29.2381	1.88862	4.79597	0.937572	0.550927		N suppression 12H	24.1868	1.88157	-0.255327	-1.00546	1.88807
N suppression 12h	32.7244	1.85903	8.2568	3.1798	0.139226		N suppression 12h	26.3159	1.92256	1.84828	-4.30368	16.662		N suppression 12h	28.6915	1.87717	4.2239	0.354244	0.800042		N suppression 12H	24.0494	1.89262	-0.418204	-1.20844	2.16179
N suppression 24h	30.6081	1.85852	7.88751	2.54936	0.205965		N suppression 24h	25.5418	1.84291	2.82122	-4.4121	14.8399		N suppression 24h	27.0286	1.88377	4.30804	0.526189	0.71661		N suppression 24H	24.39	1.88141	1.66938	0.709062	0.638814
N suppression 24h	31.0655	1.84972	8.13694	2.89033	0.169034		N suppression 24h	25.7305	1.92615	2.80195	-3.86612	12.608		N suppression 24h	27.0527	1.93635	4.12414	0.265738	0.838953		N suppression 24H	24.4182	1.89139	1.48964	0.739511	0.624192
N suppression 24h	30.443	1.862	7.45659	2.3796	0.227803		N suppression 24h	25.89	1.83369	2.90361	-3.24835	7.16762		N suppression 24h	27.1845	1.95783	4.19812	0.328464	0.801978		N suppression 24H	24.4533	1.86963	1.4669	0.676669	0.654804
N suppression 48h	28.6293	1.86578	4.66179	-0.676354	1.52475		N suppression 48h	27.6482	1.87552	3.6807	-3.55261	9.33889		N suppression 48h	27.7063	1.92142	3.73874	-0.0431107	1.02855		N suppression 48H	24.0864	1.8555	0.118907	-0.841414	1.68223
N suppression 48h	28.6342	1.85065	4.59233	-0.654277	1.4959		N suppression 48h	27.9227	1.86931	3.8808	-2.78728	5.71808		N suppression 48h	28.0623	1.89728	4.0205	0.162094	0.901398		N suppression 48H	24.1007	1.88061	0.0588306	-0.691301	1.54747
N suppression 48h	28.5374	1.8517	4.71703	-0.359964	1.24829		N suppression 48h	27.8162	1.84973	3.99581	-2.15615	3.76641		N suppression 48h	27.8175	1.89316	3.99713	0.127475	0.921861		N suppression 48H	24.2365	1.89688	0.416129	-0.374105	1.27062
CaAS I59 mock							CaNR I59 mock							CaGS1 I59 mock							CaGS2 I59 mock								CaAS		CaNR		CaGS1		CaGS2
Samples	Ct	ef	ΔCt	ΔΔCt	2^-ΔΔCt		Samples	Ct	ef	ΔCt	ΔΔCt	2^-ΔΔCt		Samples	Ct	ef	ΔCt	ΔΔCt	2^-ΔΔCt		Samples	Ct	ef	ΔCt	ΔΔCt	2^-ΔΔCt		Samples	2^-ΔΔCt	desvio	2^-ΔΔCt	desvio	2^-ΔΔCt	desvio	2^-ΔΔCt	desvio
N sufficiency 0h	28.5945	1.82004	3.15497	0	1		N sufficiency 0h	30.8588	1.8534	5.41927	0	1		N sufficiency 0h	29.6359	2.02793	4.19632	0	1		N sufficiency 0H	26.3253	1.90023	0.88572	0	1		I59 mock N sufficiency 0H	1	0	1	0	1	0	1	0
N sufficiency 0h	28.6391	1.88435	3.34975	0	1		N sufficiency 0h	30.8764	1.83567	5.58704	0	1		N sufficiency 0h	29.4234	1.91841	4.134	0	1		N sufficiency 0H	26.2759	1.90642	0.986478	0	1		I59 mock N sufficiency 12H	0.256987	0.0140757	25.583	3.67267	0.581159	0.0884725	1.55881	0.356881
N sufficiency 0h	28.6702	1.84244	3.14341	0	1		N sufficiency 0h	30.8676	1.84453	5.34085	0	1		N sufficiency 0h	29.4115	1.95127	3.88468	0	1		N sufficiency 0H	26.156	1.87645	0.629255	0	1		I59 mock N sufficiency 24H	1.17842	0.113893	5.48519	0.604653	0.936009	0.29646	0.566663	0.103409
N sufficiency 12h	29.8236	1.85705	5.38346	2.2285	0.251726		N sufficiency 12h	24.8879	1.89824	0.447778	-4.97149	24.2		N sufficiency12h	29.346	1.88239	4.90579	0.70946	0.638418		N sufficiency 12H	24.4809	1.87859	0.0407084	-0.845012	1.70369		I59 mock N sufficiency 48H	2.96923	0.301005	3.56966	0.610508	1.30773	0.204157	2.26647	0.0399818
N sufficiency 12h	29.8483	1.86606	5.43129	2.08154	0.272935		N sufficiency 12h	24.7138	1.89897	0.296764	-5.29027	29.7464		N sufficiency12h	29.2407	1.97317	4.82367	0.689665	0.6258		N sufficiency 12H	24.4308	1.85135	0.0137931	-0.972685	1.82047		I59 mock N suppression 0H	1	0	1	0	1	0	1	0
N sufficiency 12h	29.8754	1.86167	5.39806	2.25465	0.246299		N sufficiency 12h	24.8527	1.87707	0.375293	-4.96555	22.8026		N sufficiency12h	29.5238	1.88349	5.0464	1.16172	0.47926		N sufficiency 12H	24.8863	1.90308	0.408987	-0.220269	1.15227		I59 mock N suppression 12H	0.0583414	0.0126744	21.0559	3.75025	1.57314	0.280662	2.00833	0.533117
N sufficiency 24h	28.6627	1.87341	2.93349	-0.221481	1.14917		N sufficiency 24h	28.4666	1.8758	2.73734	-2.68193	5.40336		N sufficiency 24h	29.6575	1.88526	3.92831	-0.268012	1.18523		N sufficiency 24H	27.3202	1.90782	1.59094	0.705223	0.634101		I59 mock N suppression 24H	0.194499	0.0072354	15.4841	2.09528	2.7327	0.186141	0.641689	0.0615012
N sufficiency 24h	28.635	1.85791	2.92114	-0.428607	1.30408		N sufficiency 24h	28.4865	1.90419	2.77262	-2.81441	6.12659		N sufficiency 24h	29.8247	1.86957	4.11078	-0.0232188	1.01463		N sufficiency 24H	27.9425	1.9101	2.2286	1.24212	0.447605		I59 mock N suppression 48H	1.82035	0.0639347	6.3352	1.274	2.88366	0.167148	1.55826	0.195431
N sufficiency 24h	28.7073	1.86331	3.01677	-0.12664	1.082		N sufficiency 24h	28.5381	1.8955	2.84751	-2.49334	4.92562		N sufficiency 24h	30.3149	1.95879	4.62438	0.739694	0.608161		N sufficiency 24H	27.0794	1.88326	1.38883	0.759573	0.618282
N sufficiency 48h	26.9055	1.84248	1.31595	-1.83902	3.07666		N sufficiency 48h	29.0636	1.92051	3.47407	-1.9452	3.5588		N sufficiency 48h	29.3127	1.9824	3.72319	-0.473136	1.38233		N sufficiency 48H	25.146	1.87798	-0.443559	-1.32928	2.31107
N sufficiency 48h	26.9805	1.82498	1.4153	-1.93445	3.20178		N sufficiency 48h	28.8113	1.84331	3.2461	-2.34094	4.18552		N sufficiency 48h	29.1048	1.89908	3.53959	-0.594411	1.4641		N sufficiency 48H	25.3074	1.90781	-0.257757	-1.24424	2.23384
N sufficiency 48h	27.0956	1.8335	1.5488	-1.59461	2.62925		N sufficiency 48h	29.1339	1.85835	3.58712	-1.75372	2.96465		N sufficiency 48h	29.3177	1.91569	3.77091	-0.113772	1.07676		N sufficiency 48H	24.8787	1.87126	-0.668079	-1.29733	2.25449
N suppression 0 h	28.051	1.84564	3.7939	0	1		N suppression 0 h	30.2218	1.79133	5.96472	0	1		N suppression 0h	29.6056	1.93147	5.34847	0	1		N suppression 0H	24.158	1.89969	-0.0990796	0	1
N suppression 0 h	28.1275	1.8496	3.82963	0	1		N suppression 0 h	30.0258	1.87263	5.72791	0	1		N suppression 0h	29.5727	1.98158	5.27481	0	1		N suppression 0H	24.1323	1.89752	-0.165563	0	1
N suppression 0 h	28.1461	1.84467	3.85256	0	1		N suppression 0 h	30.1238	1.83198	5.83021	0	1		N suppression 0h	29.5621	1.99051	5.26848	0	1		N suppression 0H	24.3152	1.88581	0.0215762	0	1
N suppression 12h	32.1664	1.87287	8.68339	4.8895	0.0465127		N suppression 12h	24.9236	1.87793	1.4406	-4.52412	17.3046		N suppression 12h	28.4729	1.86191	4.98992	-0.358544	1.24966		N suppression 12H	22.7205	1.86591	-0.762508	-0.663428	1.51258
N suppression 12h	32.4153	1.86244	8.44195	4.61232	0.0567924		N suppression 12h	24.9692	1.90402	0.995888	-4.73202	21.0579		N suppression 12h	28.4022	1.9403	4.42882	-0.845992	1.752		N suppression 12H	22.7502	1.87138	-1.22316	-1.0576	1.94016
N suppression 12h	32.3858	1.85239	8.12686	4.27431	0.071719		N suppression 12h	24.8779	1.85184	0.618988	-5.21122	24.8051		N suppression 12h	28.6846	1.90009	4.42565	-0.842836	1.71775		N suppression 12H	22.7799	1.87684	-1.47905	-1.50063	2.57225
N suppression 24h	30.629	1.8582	6.4819	2.688	0.189095		N suppression 24h	25.6547	1.90938	1.50763	-4.45709	17.8634		N suppression 24h	27.8668	1.8637	3.71978	-1.62869	2.7565		N suppression 24H	24.6201	1.83518	0.473011	0.572091	0.706564
N suppression 24h	30.791	1.83617	6.548	2.71837	0.191684		N suppression 24h	25.8119	1.8834	1.56896	-4.15895	13.9145		N suppression 24h	28.1536	1.978	3.9106	-1.36421	2.5358		N suppression 24H	24.9392	1.86568	0.696259	0.861822	0.584234
N suppression 24h	30.7775	1.84995	6.44691	2.59435	0.202719		N suppression 24h	25.7287	1.83318	1.39811	-4.4321	14.6743		N suppression 24h	27.9165	1.88504	3.58585	-1.68263	2.9058		N suppression 24H	25.074	1.87899	0.743403	0.721827	0.634269
N suppression 48h	27.6113	1.87035	2.89881	-0.895092	1.75144		N suppression 48h	27.3887	1.84516	2.67626	-3.28846	7.49627		N suppression 48h	28.4818	1.93622	3.76931	-1.57916	2.83886		N suppression 48H	23.9941	1.87374	-0.718337	-0.619258	1.47529
N suppression 48h	27.662	1.86635	2.85952	-0.97011	1.83186		N suppression 48h	27.9743	1.8729	3.17185	-2.55605	4.97235		N suppression 48h	28.484	1.88403	3.6815	-1.59331	2.74347		N suppression 48H	24.0763	1.86438	-0.726215	-0.560652	1.418
N suppression 48h	27.7158	1.85922	2.83657	-1.01599	1.87774		N suppression 48h	27.6815	1.85903	2.8023	-3.02791	6.53696		N suppression 48h	28.4539	1.9386	3.5747	-1.69379	3.06864		N suppression 48H	23.9561	1.84275	-0.923108	-0.944684	1.78148

## Sheet: RT_qPCR_Inoc
CaAS CV inoc							CaNR CV inoc							CaGS1 CV inoc							CaGS2 CV inoc								CaAS		CaNR		CaGS1		CaGS2
Samples	Ct	ef	ΔCt	ΔΔCt	2^-ΔΔCt		Samples	Ct	ef	ΔCt	ΔΔCt	2^-ΔΔCt		Samples	Ct	ef	ΔCt	ΔΔCt	2^-ΔΔCt		Samples	Ct	ef	ΔCt	ΔΔCt	2^-ΔΔCt		Samples	2^-ΔΔCt	desvio	2^-ΔΔCt	desvio	2^-ΔΔCt	desvio	2^-ΔΔCt	desvio
N sufficiency 0h	27.3366	1.87548	2.08769	0	1		N sufficiency 0h	30.5071	1.89808	5.25819	0	1		N sufficiency 0h	29.2195	1.97184	3.97056	0	1		N sufficiency 0H	25.6781	1.87565	0.429163	0	1		CV inoc N sufficiency 0H	1	0	1	0	1	0	1	0
N sufficiency 0h	27.5476	1.85803	2.45842	0	1		N sufficiency 0h	29.7733	1.85343	4.68417	0	1		N sufficiency 0h	28.897	1.93222	3.80784	0	1		N sufficiency 0H	25.6582	1.87495	0.568997	0	1		CV inoc N sufficiency 12H	0.0767069	0.00805177	11.9095	2.29323	0.555322	0.0510699	1.05326	0.105281
N sufficiency 0h	27.5222	1.84728	2.4685	0	1		N sufficiency 0h	29.9917	1.84118	4.93795	0	1		N sufficiency 0h	28.7929	1.92289	3.73919	0	1		N sufficiency 0H	25.6389	1.84324	0.585115	0	1		CV inoc N sufficiency 24H	0.507191	0.152408	4.63889	1.07643	0.806019	0.169721	0.437112	0.121784
N sufficiency 12h	30.0154	1.86042	6.27731	4.18962	0.0742055		N sufficiency 12h	24.6548	1.84463	0.916805	-4.34139	14.2696		N sufficiency 12h	28.517	1.92233	4.77891	0.808346	0.589615		N sufficiency 12H	24.2708	1.93323	0.532802	0.103638	0.933964		CV inoc N sufficiency 48H	0.600941	0.111635	1.99567	0.570372	0.847525	0.096799	0.530328	0.0920603
N sufficiency 12h	30.2721	1.89652	6.60886	4.15044	0.0702027		N sufficiency 12h	24.7591	1.88306	1.09584	-3.58833	9.68951		N sufficiency 12h	28.3106	1.91453	4.64731	0.839465	0.579721		N sufficiency 12H	24.0897	1.86151	0.426421	-0.142576	1.09264		CV inoc N suppression 0H	1	0	1	0	1	0	1	0
N sufficiency 12h	30.1745	1.85572	6.44207	3.97357	0.0857125		N sufficiency 12h	24.8142	1.89527	1.08175	-3.8562	11.7694		N sufficiency 12h	28.5474	1.91675	4.81493	1.07574	0.496628		N sufficiency 12H	24.1231	1.90166	0.390599	-0.194516	1.13317		CV inoc N suppression 12H	2.09624	0.268442	15.1705	4.10242	0.432572	0.0539781	3.042	0.411842
N sufficiency 24h	28.3163	1.86933	3.71021	1.62252	0.362395		N sufficiency 24h	27.3487	1.84547	2.74264	-2.51555	4.67096		N sufficiency 24h	29.1137	1.91494	4.5077	0.537135	0.705414		N sufficiency 24H	26.7988	1.86253	2.19276	1.7636	0.333922		CV inoc N suppression 24H	12.7578	1.62379	2.04147	0.33326	0.709862	0.102298	2.17594	0.168262
N sufficiency 24h	28.2925	1.8676	3.59075	1.13233	0.492966		N sufficiency 24h	27.2865	1.82768	2.58475	-2.09941	3.54679		N sufficiency 24h	29.0205	1.95118	4.31881	0.510965	0.71067		N sufficiency 24H	26.7138	1.86769	2.01204	1.44305	0.405971		CV inoc N suppression 48H	6.77388	0.559852	3.67621	0.862675	1.45106	0.180982	4.3647	0.772088
N sufficiency 24h	28.3796	1.84829	3.12969	0.661197	0.666213		N sufficiency 24h	27.3914	1.86322	2.14145	-2.7965	5.69892		N sufficiency 24h	28.9861	1.93684	3.73621	-0.00298012	1.00197		N sufficiency 24H	26.7108	1.89455	1.46087	0.875758	0.571442
N sufficiency 48h	28.0463	1.84479	3.2401	1.15242	0.493762		N sufficiency 48h	28.4887	1.85776	3.6825	-1.57569	2.65366		N sufficiency 48h	29.1401	1.94693	4.3339	0.363332	0.785		N sufficiency 48H	26.5058	1.88397	1.6996	1.27044	0.447234
N sufficiency 48h	28.1528	1.84592	3.00217	0.543744	0.716553		N sufficiency 48h	29.0624	1.90046	3.91175	-0.772413	1.64208		N sufficiency 48h	29.0218	1.93573	3.87119	0.0633445	0.959025		N sufficiency 48H	26.456	1.87568	1.30538	0.736379	0.629291
N sufficiency 48h	28.1937	1.83982	3.32699	0.858489	0.592508		N sufficiency 48h	28.9605	1.86351	4.09376	-0.844186	1.69126		N sufficiency 48h	28.9579	1.89466	4.09121	0.352022	0.798552		N sufficiency 48H	26.4862	1.90128	1.61953	1.03442	0.514458
N suppression 0 h	31.8167	1.85704	6.85091	0	1		N suppression 0 h	30.7036	1.88046	5.73776	0	1		N suppression 0h	28.3299	1.89259	3.36407	0	1		N suppression 0H	26.2335	1.90712	1.26768	0	1
N suppression 0 h	31.734	1.84754	6.52782	0	1		N suppression 0 h	31.2166	1.87042	6.01043	0	1		N suppression 0h	28.2807	1.88175	3.07455	0	1		N suppression 0H	26.3162	1.89611	1.11004	0	1
N suppression 0 h	31.8972	1.85479	6.75876	0	1		N suppression 0 h	30.9383	1.87007	5.79984	0	1		N suppression 0h	28.3928	1.93418	3.25439	0	1		N suppression 0H	26.2869	1.85364	1.14847	0	1
N suppression 12h	29.7556	1.87218	5.89392	-0.956989	1.82235		N suppression 12h	25.8319	1.8835	1.97017	-3.7676	10.8633		N suppression 12h	28.6103	1.94669	4.74862	1.38455	0.397607		N suppression 12H	23.6281	1.89428	-0.23362	-1.5013	2.60931
N suppression 12h	29.804	1.85635	5.32271	-1.20511	2.10748		N suppression 12h	25.873	1.89243	1.39171	-4.61871	19.0316		N suppression 12h	29.061	1.82193	4.57974	1.50518	0.405371		N suppression 12H	23.6771	1.90366	-0.804172	-1.91421	3.42922
N suppression 12h	29.7532	1.8484	5.36179	-1.39697	2.35889		N suppression 12h	25.9141	1.90136	1.52273	-4.27711	15.6167		N suppression 12h	28.7252	1.91921	4.33387	1.07948	0.494739		N suppression 12H	23.7541	1.88005	-0.637293	-1.78577	3.08747
N suppression 24h	27.2533	1.8742	2.77603	-4.07488	12.9327		N suppression 24h	29.4169	1.90491	4.9397	-0.798066	1.67247		N suppression 24h	28.2693	1.84381	3.79212	0.428053	0.769591		N suppression 24H	24.4752	1.91351	-0.00204568	-1.26972	2.27954
N suppression 24h	27.285	1.86172	2.66175	-3.86607	11.0537		N suppression 24h	29.303	1.88249	4.67973	-1.3307	2.32052		N suppression 24h	28.5219	1.89026	3.89861	0.824055	0.591741		N suppression 24H	24.6928	1.92967	0.0694909	-1.04055	1.9818
N suppression 24h	27.2774	1.85249	2.44534	-4.31342	14.2871		N suppression 24h	29.3757	1.82663	4.54369	-1.25615	2.13143		N suppression 24h	28.4914	1.91756	3.65932	0.404935	0.768255		N suppression 24H	24.6225	1.82671	-0.209552	-1.35803	2.2665
N suppression 48h	29.2788	1.85811	3.89829	-2.95262	6.22964		N suppression 48h	29.1917	1.85169	3.81121	-1.92655	3.27706		N suppression 48h	28.3672	1.89446	2.9867	-0.377367	1.27266		N suppression 48H	24.5161	1.9007	-0.864447	-2.13213	3.93259
N suppression 48h	29.4046	1.86712	3.33363	-3.19419	7.34814		N suppression 48h	29.5265	1.82744	3.4556	-2.55483	4.66618		N suppression 48h	28.3604	1.86986	2.28948	-0.785074	1.63452		N suppression 48H	24.498	1.85611	-1.57296	-2.683	5.25609
N suppression 48h	29.338	1.83856	3.62463	-3.13413	6.74387		N suppression 48h	29.7288	1.88023	4.01541	-1.78443	3.0854		N suppression 48h	28.413	1.94407	2.69963	-0.554753	1.44598		N suppression 48H	24.68	1.86712	-1.0334	-2.18188	3.90541
CaAS I59 inoc							CaNR I59 inoc							CaGS1 I59 inoc							CaGS2 I59 inoc								CaAS		CaNR		CaGS1		CaGS2
Samples	Ct	ef	ΔCt	ΔΔCt	2^-ΔΔCt		Samples	Ct	ef	ΔCt	ΔΔCt	2^-ΔΔCt		Samples	Ct	ef	ΔCt	ΔΔCt	2^-ΔΔCt		Samples	Ct	ef	ΔCt	ΔΔCt	2^-ΔΔCt		Samples	2^-ΔΔCt	desvio	2^-ΔΔCt	desvio	2^-ΔΔCt	desvio	2^-ΔΔCt	desvio
N sufficiency 0h	27.7367	1.86345	2.64059	0	1		N sufficiency 0h	29.9251	1.89322	4.82898	0	1		N sufficiency 0h	29.3132	1.97961	4.21703	0	1		N sufficiency 0H	25.1207	1.95918	0.02452	0	1		I59 inoc N sufficiency 0H	1	0	1	0	1	0	1	0
N sufficiency 0h	27.7258	1.88346	2.52867	0	1		N sufficiency 0h	29.5188	1.89608	4.32171	0	1		N sufficiency 0h	29.4459	2.00801	4.24876	0	1		N sufficiency 0H	25.1251	1.94361	-0.0720438	0	1		I59 inoc N sufficiency 12H	0.269164	0.0306411	31.2634	5.12077	1.15451	0.196335	1.47974	0.0890291
N sufficiency 0h	27.8323	1.85425	2.78102	0	1		N sufficiency 0h	29.722	1.89465	4.67073	0	1		N sufficiency 0h	29.4189	1.98915	4.36768	0	1		N sufficiency 0H	25.0798	1.92989	0.0285732	0	1		I59 inoc N sufficiency 24H	0.976094	0.0844562	3.12997	0.817167	0.967215	0.186934	0.472133	0.0363325
N sufficiency 12h	29.1113	1.87008	4.72377	2.08318	0.271436		N sufficiency 12h	23.7257	1.91931	-0.661927	-5.4909	35.8688		N sufficiency 12h	28.4834	1.93727	4.09586	-0.121174	1.08343		N sufficiency 12H	23.787	1.88444	-0.600598	-0.625118	1.48601		I59 inoc N sufficiency 48H	1.75873	0.141714	3.00272	0.748867	1.76031	0.135811	0.941229	0.0328252
N sufficiency 12h	29.2177	1.87028	4.82515	2.29648	0.23745		N sufficiency 12h	23.66	1.90162	-0.732533	-5.05425	25.749		N sufficiency 12h	28.6357	1.90358	4.24314	-0.00562013	1.00362		N sufficiency 12H	23.8094	1.89857	-0.58317	-0.511126	1.38775		I59 inoc N suppression 0H	1	0	1	0	1	0	1	0
N sufficiency 12h	29.0984	1.86138	4.72629	1.94527	0.298606		N sufficiency 12h	23.7591	1.92889	-0.61299	-5.28372	32.1723		N sufficiency 12h	28.2314	1.87492	3.85932	-0.508359	1.37649		N sufficiency 12H	23.691	1.88063	-0.681029	-0.709602	1.56548		I59 inoc N suppression 12H	0.615623	0.0190535	7.70717	1.90401	0.713635	0.156445	2.08087	0.217833
N sufficiency 24h	27.3446	1.87645	2.54248	-0.0981048	1.06369		N sufficiency 24h	27.5375	1.92963	2.73535	-2.09362	3.95981		N sufficiency 24h	29.1213	1.91323	4.31915	0.102123	0.93589		N sufficiency 24H	25.9739	1.90014	1.1718	1.14728	0.478803		I59 inoc N suppression 24H	0.088581	0.00533094	8.76341	2.66974	0.852466	0.0994029	1.01388	0.0594979
N sufficiency 24h	27.3903	1.88335	2.70359	0.174923	0.895175		N sufficiency 24h	27.673	1.88169	2.98633	-1.33539	2.32609		N sufficiency 24h	29.2577	2.01469	4.57104	0.322278	0.797922		N sufficiency 24H	25.8954	1.92255	1.20873	1.28078	0.432928		I59 inoc N suppression 48H	1.50204	0.406617	6.73865	2.6561	1.32703	0.566027	3.52585	1.08706
N sufficiency 24h	27.4395	1.87047	2.83062	0.0496024	0.969417		N sufficiency 24h	27.4451	1.85422	2.8363	-1.83443	3.10401		N sufficiency 24h	28.7342	1.89717	4.1254	-0.242283	1.16783		N sufficiency 24H	25.7477	1.85133	1.13889	1.11032	0.504668
N sufficiency 48h	26.9561	1.82471	1.68455	-0.956042	1.7771		N sufficiency 48h	28.0633	1.89944	2.79172	-2.03726	3.69517		N sufficiency 48h	28.6606	1.9914	3.38904	-0.827986	1.76889		N sufficiency 48H	25.3744	1.89585	0.102898	0.0783784	0.9511
N sufficiency 48h	27.073	1.85137	1.75676	-0.771907	1.60872		N sufficiency 48h	28.3362	1.83758	3.01994	-1.30178	2.20796		N sufficiency 48h	28.8371	1.94095	3.52093	-0.727834	1.62042		N sufficiency 48H	25.4062	1.85639	0.0900256	0.162069	0.904601
N sufficiency 48h	27.0792	1.84111	1.73778	-1.04325	1.89036		N sufficiency 48h	28.1997	1.86851	2.8583	-1.81243	3.10505		N sufficiency 48h	28.6853	1.8638	3.34387	-1.02381	1.89163		N sufficiency 48H	25.4206	1.90097	0.0792261	0.050653	0.967986
N suppression 0 h	27.928	1.83655	2.53546	0	1		N suppression 0 h	30.9096	1.89522	5.51704	0	1		N suppression 0h	29.3555	1.91938	3.96303	0	1		N suppression 0H	26.6872	1.8836	1.29467	0	1
N suppression 0 h	27.9822	1.84125	2.52222	0	1		N suppression 0 h	31.7797	1.8631	6.31975	0	1		N suppression 0h	28.9529	1.8952	3.49297	0	1		N suppression 0H	26.4639	1.91071	1.00396	0	1
N suppression 0 h	27.8891	1.85895	2.37932	0	1		N suppression 0 h	31.5539	1.916	6.04414	0	1		N suppression 0h	29.4629	1.93202	3.95317	0	1		N suppression 0H	26.6786	1.9171	1.16881	0	1
N suppression 12h	26.1915	1.83662	3.31261	0.77715	0.623472		N suppression 12h	25.7947	1.93077	2.91583	-2.60122	5.53668		N suppression 12h	27.1666	1.93663	4.28779	0.324757	0.806826		N suppression 12H	22.8109	1.80189	-0.0679886	-1.36266	2.23085
N suppression 12h	26.2676	1.85675	3.36421	0.841988	0.593899		N suppression 12h	25.7384	1.88429	2.83496	-3.48479	9.0957		N suppression 12h	27.3662	1.91312	4.46285	0.969883	0.533018		N suppression 12H	22.908	1.83177	0.00465288	-0.999311	1.83101
N suppression 12h	26.2868	1.84571	3.13451	0.755198	0.629499		N suppression 12h	25.682	1.83781	2.52974	-3.51441	8.48913		N suppression 12h	27.4314	1.97489	4.27913	0.325956	0.801061		N suppression 12H	23.0974	1.89103	-0.0549265	-1.22373	2.18075
N suppression 24h	30.5828	1.87664	6.32812	3.79266	0.091868		N suppression 24h	26.8646	1.85992	2.60992	-2.90713	6.07368		N suppression 24h	28.4369	2.03701	4.18216	0.219125	0.855642		N suppression 24H	25.4748	1.87879	1.22007	-0.0745965	1.04817
N suppression 24h	30.7921	1.86009	6.37643	3.85421	0.0914449		N suppression 24h	26.9116	1.8903	2.49598	-3.82377	11.4127		N suppression 24h	28.3534	1.90073	3.93777	0.444799	0.751513		N suppression 24H	25.5081	1.89065	1.09248	0.08852	0.94518
N suppression 24h	30.8702	1.86573	6.38125	4.00193	0.0824302		N suppression 24h	27.0753	1.87585	2.5863	-3.45784	8.80385		N suppression 24h	28.5258	1.84052	4.03683	0.0836623	0.950242		N suppression 24H	25.5823	1.86762	1.0933	-0.0755107	1.0483
N suppression 48h	26.4152	1.8502	2.11718	-0.418284	1.29352		N suppression 48h	27.6124	1.89931	3.3144	-2.20264	4.10814		N suppression 48h	27.8088	1.88459	3.51077	-0.45226	1.33189		N suppression 48H	23.7194	1.84536	-0.5786	-1.87327	3.15096
N suppression 48h	26.4889	1.85459	2.17138	-0.350843	1.24197		N suppression 48h	27.6818	1.9022	3.36437	-2.95538	6.68819		N suppression 48h	28.2501	1.87478	3.93257	0.439603	0.758594		N suppression 48H	23.7705	1.8863	-0.546997	-1.55096	2.67585
N suppression 48h	26.4668	1.85337	1.2799	-1.09942	1.97061		N suppression 48h	27.7513	1.90509	2.5644	-3.47974	9.41961		N suppression 48h	28.1494	1.90197	2.96248	-0.990691	1.89062		N suppression 48H	23.7612	1.82324	-1.4257	-2.59451	4.75074

## Sheet: GS_in_vitro
Trat	HPI	Rep	I59_N_sufficiency	CV99_N_sufficiency	I59_N_suppression	CV99_N_suppression
Mock	0	1	12.7734	14.5798	11.2924	9.19217
Mock	0	2	12.1416	14.1346	11.1138	8.81273
Mock	0	3	12.4357	14.2758	10.9464	8.93513
Mock	12	1	9.61438	7.29425	9.22768	8.27417
Mock	12	2	9.51634	7.37025	9.10491	8.11506
Mock	12	3	9.57081	7.31596	8.89286	7.80906
Mock	24	1	10.159	11.1488	10.5	8.43329
Mock	24	2	10.0719	11.1813	11.3705	8.10282
Mock	24	3	9.72331	10.975	10.5335	7.91922
Mock	48	1	10.671	12.1368	12.4866	8.66585
Mock	48	2	10.3551	11.8762	12.442	8.73929
Mock	48	3	10.2026	11.8328	14.1719	8.44553
Inoc	0	1	13.2092	12.9294	9.94196	9.6328
Inoc	0	2	12.8497	12.9294	9.04911	9.92656
Inoc	0	3	13.122	12.5711	8.89286	9.4492
Inoc	12	1	10.366	7.98914	6.95089	6.36475
Inoc	12	2	10.0283	7.72856	7.40848	6.67075
Inoc	12	3	10.2353	7.5874	7.21875	6.47491
Inoc	24	1	9.46187	12.5711	7.38616	8.86169
Inoc	24	2	9.23312	11.9848	7.33036	8.69033
Inoc	24	3	9.38562	11.9957	7.55357	8.47001
Inoc	48	1	12.1198	10.3561	9.14955	8.91065
Inoc	48	2	12.2832	10.3127	9.48438	8.69033
Inoc	48	3	12.0436	11.0185	9.29464	8.62913

## Sheet: NR_in_vitro
Trat	HPI	Rep	I59_N_sufficiency	CV99_N_sufficiency	I59_N_suppression	CV99_N_suppression
Mock	0	1	1.055	2.066	0.552	1.498
Mock	0	2	0.943	1.697	0.897	1.68
Mock	0	3	0.792	1.525	0.888	1.728
Mock	12	1	1.063	0.601	1.166	1.405
Mock	12	2	0.729	0.393	0.824	1.453
Mock	12	3	0.896	0.584	0.764	1.589
Mock	24	1	0.552	5.107	1.181	1.519
Mock	24	2	0.513	3.707	1.163	1.09
Mock	24	3	0.325	4.478	1.211	1.19
Mock	48	1	1.744	3.059	1.888	8.2005
Mock	48	2	1.169	0.486	1.613	6.437
Mock	48	3	1.268	1.547	1.749	9.964
Inoc	0	1	1.804	1.003	0.909	1.979
Inoc	0	2	1.637	0.346	0.818	2.051
Inoc	0	3	1.443	1.107	0.691	2.432
Inoc	12	1	0.489	0.39	0.419	0.873
Inoc	12	2	0.47	0.634	0.374	1.254
Inoc	12	3	0.636	0.601	0.356	0.815
Inoc	24	1	1.057	0.929	0.398	1.232
Inoc	24	2	0.527	1.003	0.3	1.32
Inoc	24	3	0.847	0.997	0.202	1.486
Inoc	48	1	1.938	1.057	1.25	0.631
Inoc	48	2	1.766	0.945	0.909	0.64
Inoc	48	3	1.779	1.254	0.9	0.824

## Sheet: Chloro
	Trat	HPI	Rep	A645	A663	Total_chloro	Chloro_A	Chloro_B
I59_N_sufficiency	Mock	0	1	1.621	2.737	54.6949	30.3994	24.3117
I59_N_sufficiency	Mock	0	2	1.651	2.767	55.5415	30.6997	24.8583
I59_N_sufficiency	Mock	0	3	1.653	2.737	55.3413	30.3133	25.0445
I59_N_sufficiency	Mock	12	1	1.087	2.466	41.7347	28.3942	13.3514
I59_N_sufficiency	Mock	12	2	1.22	2.591	45.4238	29.6239	15.8121
I59_N_sufficiency	Mock	12	3	1.228	2.613	45.7619	29.8818	15.8924
I59_N_sufficiency	Mock	24	1	1.189	2.571	44.6372	29.4533	15.1958
I59_N_sufficiency	Mock	24	2	1.047	2.395	40.3573	27.6001	12.7677
I59_N_sufficiency	Mock	24	3	1.243	2.613	46.0649	29.8414	16.2359
I59_N_sufficiency	Mock	48	1	1.174	2.552	44.1818	29.2523	14.9412
I59_N_sufficiency	Mock	48	2	1.095	2.466	41.8963	28.3727	13.5346
I59_N_sufficiency	Mock	48	3	1.304	2.659	47.666	30.2615	17.4175
I59_N_sufficiency	Inoc	0	1	1.696	2.709	55.9854	29.8421	26.1603
I59_N_sufficiency	Inoc	0	2	1.642	2.767	55.3597	30.7239	24.6522
I59_N_sufficiency	Inoc	0	3	1.623	2.737	54.7353	30.394	24.3575
I59_N_sufficiency	Inoc	12	1	1.625	2.737	54.7757	30.3887	24.4033
I59_N_sufficiency	Inoc	12	2	1.092	2.482	41.964	28.5839	13.391
I59_N_sufficiency	Inoc	12	3	1.121	2.515	42.8145	28.925	13.9007
I59_N_sufficiency	Inoc	24	1	1.333	2.683	48.4443	30.4883	17.9693
I59_N_sufficiency	Inoc	24	2	1.157	2.533	43.6861	29.0568	14.6409
I59_N_sufficiency	Inoc	24	3	1.134	2.515	43.0771	28.89	14.1984
I59_N_sufficiency	Inoc	48	1	1.435	2.709	50.7132	30.5441	20.1834
I59_N_sufficiency	Inoc	48	2	1.351	2.683	48.8079	30.4399	18.3815
I59_N_sufficiency	Inoc	48	3	1.581	2.737	53.8869	30.507	23.3957
CV99_N_sufficiency	Mock	0	1	1.625	2.737	54.7757	30.3887	24.4033
CV99_N_sufficiency	Mock	0	2	1.573	2.737	53.7253	30.5285	23.2125
CV99_N_sufficiency	Mock	0	3	1.744	2.737	57.1795	30.0685	27.1284
CV99_N_sufficiency	Mock	12	1	0.821	2	32.6242	23.1915	9.4409
CV99_N_sufficiency	Mock	12	2	0.745	1.82	29.6454	21.11	8.5429
CV99_N_sufficiency	Mock	12	3	0.755	1.841	30.0158	21.3497	8.67362
CV99_N_sufficiency	Mock	24	1	1.235	2.591	45.7268	29.5836	16.1556
CV99_N_sufficiency	Mock	24	2	1.266	2.635	46.7059	30.059	16.6596
CV99_N_sufficiency	Mock	24	3	1.285	2.635	47.0897	30.0078	17.0947
CV99_N_sufficiency	Mock	48	1	1.482	2.709	51.6626	30.4177	21.2597
CV99_N_sufficiency	Mock	48	2	1.424	2.709	50.491	30.5737	19.9315
CV99_N_sufficiency	Mock	48	3	1.399	2.683	49.7775	30.3108	19.4807
CV99_N_sufficiency	Inoc	0	1	1.395	2.709	49.9052	30.6517	19.2674
CV99_N_sufficiency	Inoc	0	2	1.397	2.683	49.7371	30.3162	19.4349
CV99_N_sufficiency	Inoc	0	3	1.328	2.659	48.1508	30.197	17.9671
CV99_N_sufficiency	Inoc	12	1	0.827	2.022	32.9218	23.4548	9.47534
CV99_N_sufficiency	Inoc	12	2	0.693	1.718	27.777	19.9544	7.82946
CV99_N_sufficiency	Inoc	12	3	0.784	1.922	31.2512	22.3004	8.95864
CV99_N_sufficiency	Inoc	24	1	1.129	2.482	42.7114	28.4844	14.2383
CV99_N_sufficiency	Inoc	24	2	1.072	2.408	40.9666	27.6979	13.2794
CV99_N_sufficiency	Inoc	24	3	1.193	2.552	44.5656	29.2012	15.3763
CV99_N_sufficiency	Inoc	48	1	1.542	2.737	53.0991	30.6119	22.5026
CV99_N_sufficiency	Inoc	48	2	1.458	2.28	47.7372	25.034	22.7178
CV99_N_sufficiency	Inoc	48	3	1.608	2.737	54.4323	30.4344	24.014
I59_N_suppression	Mock	0	1	0.979	2.251	37.8288	25.9542	11.8844
I59_N_suppression	Mock	0	2	1.06	2.37	40.4194	27.2476	13.1824
I59_N_suppression	Mock	0	3	0.964	2.232	37.3734	25.7532	11.6298
I59_N_suppression	Mock	12	1	0.722	1.765	28.7397	20.4733	8.2736
I59_N_suppression	Mock	12	2	0.763	1.852	30.2656	21.4679	8.80534
I59_N_suppression	Mock	12	3	0.721	1.762	28.6954	20.4379	8.26474
I59_N_suppression	Mock	24	1	0.818	1.964	32.2749	22.7424	9.54068
I59_N_suppression	Mock	24	2	0.84	2	33.008	23.1404	9.876
I59_N_suppression	Mock	24	3	0.858	1.931	32.8182	22.2157	10.6111
I59_N_suppression	Mock	48	1	0.927	2.189	36.2812	25.3067	10.9838
I59_N_suppression	Mock	48	2	0.944	2.214	36.8251	25.5784	11.2561
I59_N_suppression	Mock	48	3	0.9	2.121	35.1904	24.5157	10.6837
I59_N_suppression	Inoc	0	1	0.986	2.28	38.2028	26.3037	11.909
I59_N_suppression	Inoc	0	2	0.918	2.157	35.8427	24.9245	10.9274
I59_N_suppression	Inoc	0	3	0.924	2.173	36.0923	25.1115	10.99
I59_N_suppression	Inoc	12	1	0.544	1.354	21.8479	15.7324	6.12088
I59_N_suppression	Inoc	12	2	0.541	1.339	21.667	15.55	6.12238
I59_N_suppression	Inoc	12	3	0.561	1.39	22.48	16.1439	6.3417
I59_N_suppression	Inoc	24	1	0.677	1.656	26.9565	19.2101	7.75322
I59_N_suppression	Inoc	24	2	0.655	1.591	25.9908	18.4438	7.55362
I59_N_suppression	Inoc	24	3	0.665	1.608	26.3292	18.6328	7.70306
I59_N_suppression	Inoc	48	1	0.779	1.884	30.8455	21.8313	9.02198
I59_N_suppression	Inoc	48	2	0.815	1.959	32.1742	22.6869	9.49538
I59_N_suppression	Inoc	48	3	0.862	1.959	33.1236	22.5605	10.5717
CV99_N_suppression	Mock	0	1	1.027	2.346	39.5603	27.0316	12.539
CV99_N_suppression	Mock	0	2	1.062	2.395	40.6603	27.5597	13.1112
CV99_N_suppression	Mock	0	3	1.446	2.767	51.4005	31.2512	20.1638
CV99_N_suppression	Mock	12	1	0.541	1.333	21.6189	15.4738	6.15046
CV99_N_suppression	Mock	12	2	0.596	1.471	23.8366	17.0785	6.76412
CV99_N_suppression	Mock	12	3	0.628	1.569	25.269	18.237	7.03828
CV99_N_suppression	Mock	24	1	0.59	1.416	23.2743	16.3961	6.88412
CV99_N_suppression	Mock	24	2	0.544	1.343	21.7597	15.5927	6.17236
CV99_N_suppression	Mock	24	3	0.579	1.411	23.012	16.3622	6.65562
CV99_N_suppression	Mock	48	1	0.773	1.88	30.6922	21.7966	8.9033
CV99_N_suppression	Mock	48	2	0.863	2.069	34.026	23.9548	10.0798
CV99_N_suppression	Mock	48	3	0.828	1.995	32.7255	23.1092	9.6246
CV99_N_suppression	Inoc	0	1	1.037	2.382	40.051	27.4619	12.5995
CV99_N_suppression	Inoc	0	2	1.026	2.358	39.6364	27.1867	12.46
CV99_N_suppression	Inoc	0	3	0.99	2.301	38.452	26.5596	11.9023
CV99_N_suppression	Inoc	12	1	0.506	1.271	20.4146	14.7806	5.63912
CV99_N_suppression	Inoc	12	2	0.544	1.366	21.9441	15.8848	6.06472
CV99_N_suppression	Inoc	12	3	0.489	1.221	19.6702	14.1913	5.48382
CV99_N_suppression	Inoc	24	1	0.637	1.557	25.3545	18.0604	7.30054
CV99_N_suppression	Inoc	24	2	0.617	1.503	24.5175	17.4284	7.09526
CV99_N_suppression	Inoc	24	3	0.62	1.487	24.4497	17.2171	7.23884
CV99_N_suppression	Inoc	48	1	0.41	1.003	16.3261	11.6352	4.69496
CV99_N_suppression	Inoc	48	2	0.507	1.266	20.3947	14.7144	5.68542
CV99_N_suppression	Inoc	48	3	0.418	1.038	16.7684	12.0582	4.71436
